# Supplementary material for: The Economic Impact of Premarital Screening (PMS) of Sickle Cell Anemia on the Saudi Health System: A Cost Analysis Study
Source: Healthcare (Basel). 2025 Sep 8;13(17):2243. doi: 10.3390/healthcare13172243 (PMC12428215; doi:10.3390/healthcare13172243)
Supplement: Supplementary file 1 [file healthcare-13-02243-s001.zip]

Archive with 1 entries (1 files):
- healthcare-3786064-supplementary.pdf
